# Supplementary material for: Concordant morphological and molecular clines in a contact zone of the Common and Spined toad (Bufo bufo and B. spinosus) in the northwest of France
Source: Front Zool. 2016 Dec 19;13:52. doi: 10.1186/s12983-016-0184-7 (PMC5168812; doi:10.1186/s12983-016-0184-7)
Supplement: Additional file 1 — Appendix I. Genetic polymorphisms in a transect across 17 Bufo spinosus and B. bufo populations in northwestern France, estimated for 12 microsatellite loci: Na–number of alleles, Ho–observed heterozygosity, He–expected heterozygosity and the size range of alleles in base pairs. Data for populations 1–3, 16 and 17 are from [18]. (XLSX 17 kb) [file 12983_2016_184_MOESM1_ESM.xlsx]

## Sheet: Sheet1
Population		Locus
	Parameter	Bspi3.2	Bspi3.11	Bspi3.19	Bspi3.26	Bspi4.14	Bspi4.16	Bspi4.3	Bspi4.24	Bspi4.25	Bspi4.27	Bspi4.28	Bspi4.29
1	Na	2	3	1	2	5	3	2	4	5	6	3	6
	He	0.5181	0.4746	0	0.1594	0.7971	0.4674	0.2283	0.7101	0.808	0.8442	0.5652	0.7717
	Ho	0.5833	0.5833	0	0.1667	1	0.5833	0.25	0.8333	0.75	1	0.75	0.5833
	Size range	294-297	258-264	385	359-362	300-320	230-250	92-104	250-270	188-208	244-292	185-201	206-254
2	Na	3	3	2	3	6	5	2	6	4	6	5	10
	He	0.5416	0.5417	0.5275	0.6264	0.8462	0.8167	0.125	0.85	0.6917	0.8333	0.775	0.9333
	Ho	0.75	0.5	0	0.5714	0.8571	1	0.125	1	0.25	0.875	0.375	1
	Size range	291-297	258-264	385-391	359-368	300-328	226-250	92-104	250-274	188-204	244-272	182-205	202-258
3	Na	3	2	4	1	7	5	3	6	5	4	4	8
	He	0.5917	0.2333	0.8	0	0.9	0.8417	0.2417	0.8417	0.803	0.675	0.35	0.8917
	Ho	0.5	0.25	0	0	0.875	0.75	0.25	0.75	0.3333	0.75	0.375	0.875
	Size range	291-297	261-264	373-394	359	300-324	226-250	92-104	246-278	160-204	236-268	185-213	202-254
4	Na	3	3	5	2	8	6	4	12	7	13	7	13
	He	0.6534	0.5794	0.672	0.3492	0.8413	0.7989	0.4735	0.8677	0.8215	0.9233	0.7646	0.9259
	Ho	0.7143	0.5	0.6429	0.4286	0.7857	0.7857	0.2143	1	0.5385	0.7857	0.8571	0.9286
	Size range	291-297	258-264	373-394	359-368	288-328	226-258	92-108	242-290	180-208	236-288	173-209	202-258
5	Na	3	3	5	2	8	3	3	6	6	7	4	9
	He	0.7083	0.6333	0.8167	0.4	0.875	0.6417	0.5083	0.8417	0.8444	0.8167	0.6167	0.9083
	Ho	0.375	1	0.875	0.25	0.875	0.5	0.375	0.625	0.4	0.875	0.625	0.875
	Size range	291-297	258-264	373-394	359-368	288-324	226-250	92-104	246-274	160-212	240-280	173-209	202-254
6	Na	3	11	4	2	9	6	5	9	8	13	5	17
	He	0.6769	0.8244	0.6026	0.4667	0.8372	0.768	0.3897	0.8885	0.846	0.9295	0.5846	0.9449
	Ho	0.5	0.75	0.2	0.5	0.75	0.8	0.35	0.85	0.3333	0.95	0.85	0.95
	Size range	291-297	173-231	373-394	359-368	288-360	226-250	92-112	246-282	184-216	236-284	173-215	202-254
7	Na	3	12	6	2	8	7	4	11	8	15	8	15
	He	0.643	0.853	0.7556	0.0323	0.8731	0.7282	0.4955	0.8842	0.826	0.8763	0.6838	0.9159
	Ho	0.6129	0.7742	0.4138	0.0323	0.9032	0.6452	0.6129	0.871	0.4333	0.8065	0.9032	1
	Size range	291-297	173-264	373-394	359-368	296-324	218-254	92-112	234-278	160-208	236-286	173-239	202-262
8	Na	3	4	6	2	12	10	3	11	7	18	5	14
	He	0.6712	0.6712	0.6913	0.444	0.8816	0.8541	0.5719	0.9049	0.8502	0.945	0.6343	0.9175
	Ho	0.8182	0.5455	0.6818	0.6364	0.9091	0.9091	0.5	0.9091	0.3333	0.9545	0.8636	0.9545
	Size range	291-297	258-267	373-394	359-368	288-360	218-256	92-108	226-278	160-208	240-288	173-219	202-250
9	Na	3	3	7	2	11	6	5	9	10	17	6	17
	He	0.6245	0.5903	0.6871	0.2731	0.8663	0.8094	0.542	0.8649	0.773	0.9474	0.6743	0.9118
	Ho	0.5789	0.5789	0.5789	0.3158	0.8947	0.7368	0.5789	0.6316	0.4444	0.8947	0.7895	0.9474
	Size range	291-297	258-264	373-394	359-368	296-340	218-250	92-116	242-274	160-220	236-290	173-231	206-250
10	Na	3	3	5	2	14	7	3	11	8	17	15	18
	He	0.4392	0.5275	0.7165	0.4253	0.9032	0.7066	0.5193	0.8842	0.7921	0.9078	0.8325	0.8943
	Ho	0.425	0.5	0.4737	0.4	0.875	0.5641	0.675	0.575	0.625	0.9231	0.8205	0.85
	Size range	291-297	258-264	373-391	359-368	288-360	218-250	92-112	226-278	184-216	236-286	173-233	202-252
11	Na	3	2	3	2	8	2	3	5	6	10	8	10
	He	0.3579	0.5211	0.4641	0.3368	0.8737	0.1895	0.5737	0.5684	0.7895	0.9158	0.8263	0.8895
	Ho	0.3	0.5	0.5556	0.4	1	0.2	0.5	0.3	0.8	0.9	0.7	0.9
	Size range	291-297	261-264	373-391	359-368	300-352	218-250	92-108	242-266	188-212	232-286	173-231	206-252
12	Na	2	6	4	2	8	6	2	5	7	12	8	9
	He	0.1571	0.7413	0.6243	0.451	0.8467	0.746	0.4889	0.8	0.7556	0.8825	0.8191	0.8206
	Ho	0.1667	0.8333	0.1429	0.4118	1	0.7778	0.4444	0.1333	0.6111	0.7222	0.8333	0.5556
	Size range	291-297	173-205	373-391	359-368	300-336	218-250	92-104	242-266	192-220	240-286	185-227	212-254
13	Na	1	6	4	2	6	4	2	6	5	8	11	7
	He	0	0.7643	0.626	0.1246	0.6995	0.3469	0.5111	0.8269	0.7739	0.8271	0.8841	0.83
	Ho	0	0.6957	0.619	0.1304	0.7826	0.2174	0.5652	0.4286	0.8696	0.8696	0.913	0.9565
	Size range	291	173-264	373-391	359-368	296-332	218-234	92-104	246-274	192-212	236-290	185-239	206-244
14	Na	2	5	4	2	7	1	2	5	7	7	7	7
	He	0.3368	0.5737	0.6797	0.3947	0.8632	0	0.1	0.7158	0.8842	0.8737	0.8366	0.7526
	Ho	0.4	0.5	0.7778	0.5	1	0	0.1	0.3	0.9	0.9	0.7778	0.6
	Size range	291-297	173-264	373-391	359-368	304-340	218	92-104	226-270	184-208	240-290	185-227	228-264
15	Na	2	8	4	2	10	4	2	5	9	12	10	11
	He	0.085	0.6821	0.6755	0.4329	0.8589	0.2435	0.2638	0.573	0.8454	0.886	0.8106	0.8773
	Ho	0.087	0.7391	0.5909	0.4348	0.6957	0.087	0.2174	0.1667	0.7391	0.8696	0.8261	0.7826
	Size range	291-297	173-231	373-391	359-368	304-340	212-226	92-104	250-278	180-212	256-290	185-235	214-256
16	Na	1	1	4	2	11	1	1	5	8	13	9	13
	He	0	0	0.3872	0.0974	0.8628	0	0	0.6341	0.8564	0.9128	0.8641	0.9026
	Ho	0	0	0.4	0.1	0.95	0	0	0.1667	0.8	0.85	0.85	0.9
	Size range	291	264	373-391	359-368	308-352	218	92	226-258	180-212	252-302	183-233	206-252
17	Na	1	1	4	2	7	1	1	6	7	12	9	10
	He	0	0	0.754	0.1376	0.8519	0	0	0.7569	0.8122	0.9206	0.9021	0.8836
	Ho	0	0	0.8571	0.1429	0.9286	0	0	0.5385	0.7857	0.9286	0.9286	0.7143
	Size range	291	264	373-391	359-368	304-336	218	92	226-266	188-212	254-298	189-233	212-256
	Overall
	size range	291-297	173-267	373-394	359-368	288-360	212-258	92-116	226-290	160-220	232-302	173-239	202-264
