# Supplementary material for: Concordant morphological and molecular clines in a contact zone of the Common and Spined toad (Bufo bufo and B. spinosus) in the northwest of France
Source: Front Zool. 2016 Dec 19;13:52. doi: 10.1186/s12983-016-0184-7 (PMC5168812; doi:10.1186/s12983-016-0184-7)
Supplement: Additional file 3 — Appendix III. Microsatellite data in GenePop format [20]. Populations are in the order 1–17, as in Table 1. (TXT 27 kb) [file 12983_2016_184_MOESM3_ESM.txt]

Arntzen et al. - Frontiers in Zoology submission July 14, 2016
Bspi3.11
Bspi4.24
Bspi4.25
Bspi4.16
Bspi4.30
Bpis4.27
Bspi4.28
Bspi4.29
Bspi3.2
Bspi3.19
Bspi3.26
Bspi4.14
POP
1301 , 258261 250258 200208 230230 104104 244268 185185 226238 294294 000000 359359 300312 
1302 , 258261 254270 200208 230230 092104 244256 185201 210238 294294 000000 359359 316320 
1303 , 261264 258258 188192 230250 104104 272280 185201 230254 294297 385385 359359 300316 
1304 , 261261 254270 204208 230230 092104 244268 185201 226226 297297 000000 359359 316320 
1306 , 261264 258270 192192 230250 104104 272280 185201 230230 294297 385385 359359 300308 
1307 , 261261 258270 188200 230230 092104 268292 185201 226226 294297 000000 359359 316320 
1308 , 261261 258270 200200 230250 104104 272280 197201 230254 294297 385385 359359 300316 
1309 , 261264 270270 188192 230250 104104 268272 185197 206254 294297 000000 359362 300316 
1310 , 261261 258270 192192 230250 104104 272280 185185 230254 294297 000000 359362 300308 
1311 , 258261 254270 188200 230242 104104 244268 185201 226226 294297 000000 359359 300312 
1312 , 261261 250258 200208 230242 104104 268292 185185 226226 297297 000000 359359 312320 
1313 , 258261 254270 204208 230230 104104 244256 185201 210226 294294 000000 359359 300312 
POP
624 , 261264 250254 188188 226250 104104 268272 185185 214238 294297 385385 359362 308320 
625 , 264264 250254 188188 226234 104104 268272 197197 210258 291294 385385 359362 308320 
626 , 264264 258262 192192 230234 104104 244256 201201 222238 294294 385385 359359 300308 
627 , 258264 254258 204204 226230 104104 264268 189201 202236 294297 391391 359359 304328 
628 , 264264 270274 192196 230250 092104 262262 185185 214242 294297 385385 368368 300312 
629 , 261264 250274 192192 238250 104104 268272 185201 218254 294297 000000 359362 300300 
630 , 261264 254262 188188 226250 104104 264272 205205 238242 294297 391391 359368 304308 
631 , 261261 254258 188192 234250 104104 264268 185201 214222 294294 391391 000000 000000 
POP
1292 , 261261 246254 200200 230230 104104 256264 185213 242246 291294 385385 359359 304304 
1293 , 261264 250278 000000 226250 092104 256268 185185 206254 291294 000000 359359 316324 
1294 , 261261 258258 200204 234234 104104 256256 185201 202226 294294 000000 359359 300312 
1295 , 261264 258278 184184 242250 104104 236268 185185 222226 291297 394394 359359 316320 
1296 , 261261 262262 192192 226242 104104 256268 185205 206246 291291 373373 359359 300308 
1297 , 261261 250278 160200 226234 104104 256256 185185 202238 291294 000000 359359 300312 
1298 , 261261 258262 184184 242250 100104 236268 185185 226226 294294 391391 359359 316324 
1299 , 261261 262278 000000 234242 104104 256268 185185 206246 291291 373373 359359 308324 
POP
5a , 261261 254262 200200 226230 104104 240256 173209 238242 294297 391391 359368 308320 
6a , 264264 254290 192196 226230 096104 268280 173185 214246 291294 391391 359359 300316 
7a , 261264 250270 000000 250250 104104 256264 173201 230242 291297 391391 359368 308308 
8a , 258264 254270 192200 230234 104104 262286 173185 206246 294294 388394 359359 304316 
59 , 264264 254266 180180 234238 108108 240288 173173 242242 291294 391391 359368 316320 
60 , 261264 254274 196196 226230 104104 236248 189201 238242 294294 388394 359359 312316 
61 , 261261 254262 204204 250258 104104 240240 173185 214228 291291 391391 359368 308308 
62 , 261261 262278 188196 226234 092104 252268 197201 210242 291294 388391 359359 316328 
63 , 261261 254270 192208 226230 092092 276288 185205 210250 291297 373394 359359 300312 
64 , 261261 254262 192192 234234 104104 264268 189201 202226 291294 388391 359368 312312 
65 , 261264 254258 192204 230250 104104 236288 173197 218258 291297 391394 359359 288300 
66 , 258261 250270 180200 230250 104104 268268 173185 226246 291294 373394 359368 300316 
67 , 258261 246282 192196 230230 092108 252268 173173 202246 294294 373391 359359 308316 
68 , 261264 242274 192192 234250 104104 260260 173185 206230 291297 385391 359359 312316 
POP
1260 , 258264 246246 000000 234234 104104 244252 185185 230250 294297 373385 359359 312320 
1261 , 261264 250266 188200 226226 092092 252252 173185 210250 291294 373385 359368 308324 
1262 , 261264 254254 000000 226234 092104 240260 173185 206254 297297 388391 359368 304312 
1263 , 261264 254274 196196 226234 096104 244248 173209 206232 291291 391394 359359 300312 
1264 , 261264 258266 196196 226250 096104 244248 185185 232242 291291 391391 359359 300312 
1265 , 261264 246254 192192 226226 104104 244268 173197 202246 297297 385394 368368 308308 
1266 , 261264 258274 160212 234250 104104 244280 173185 206206 294294 391394 359359 288292 
1267 , 258264 246246 000000 234234 104104 244252 185185 230250 294297 373385 359359 312320 
POP
1538 , 185185 262270 196212 234250 092104 244256 173197 242254 291297 373373 359359 312312 
1539 , 173197 254274 196196 226250 104112 240268 173189 238246 294294 391394 359368 304304 
1540 , 173185 258270 188188 230230 104104 240280 173185 206226 294297 373373 368368 300304 
1541 , 185185 266282 192192 238250 104104 244264 173185 206226 291294 373373 359368 304304 
1542 , 185201 258270 200200 226230 092092 248280 173185 210238 294294 391391 359368 300304 
1543 , 185185 254258 196200 226250 092104 252276 173185 242246 291291 373373 359359 304308 
1544 , 185201 254262 192208 226230 104104 240256 173185 254254 291294 391391 359359 296312 
1545 , 173185 254274 216216 250250 104104 264268 173215 226234 291291 373373 359359 308308 
1546 , 185185 246266 196196 234238 104104 236272 173185 202232 294297 373373 359368 308308 
1547 , 173185 258270 208208 250250 104104 268272 173185 210230 291291 373373 359368 304316 
1548 , 173185 250274 192192 234250 104104 260284 173185 202242 291297 373373 359368 308312 
1549 , 173231 262266 200216 234238 104104 240264 173185 218226 291294 391391 359359 300316 
1550 , 191215 258258 000000 226250 104108 240240 173185 222230 294297 391394 368368 308360 
1551 , 215223 262274 192192 226250 104104 256264 173173 214246 297297 373388 359368 300312 
1552 , 187223 250274 184196 226246 104104 248252 173185 202214 297297 391391 359368 312320 
1553 , 187227 254262 188188 250250 104104 248256 173185 202246 294297 391391 359359 288312 
1554 , 219219 246270 000000 226234 104108 256260 173185 214226 291294 391391 359368 304312 
1555 , 187219 250250 188188 234250 096104 244268 185185 236250 297297 391391 359368 300308 
1556 , 187219 262262 196200 238250 092104 244276 173185 216238 297297 391394 359359 300312 
1557 , 185223 250262 196196 234250 104104 252260 185185 214242 297297 391391 359359 312316 
POP
1276 , 261264 266266 192196 226234 104108 260272 185201 206242 297297 373391 359359 308312 
1277 , 261261 246270 200200 250250 104104 240240 185185 242250 291297 373391 359359 308320 
1278 , 264264 266266 204204 226250 104108 240260 185201 222244 294297 391391 359359 300308 
1279 , 261264 250278 192200 250250 092104 240244 173185 238262 297297 394394 359359 300324 
1280 , 261261 258278 196196 226234 104104 248248 185185 210214 297297 373391 359368 312320 
1281 , 261264 254266 192200 218234 104104 248266 173185 214222 294297 391394 359359 308320 
1282 , 261264 266278 200200 226250 104104 240268 173185 238244 297297 394394 359359 300320 
1283 , 258264 258258 192192 218250 092104 258260 173231 214238 297297 391391 359359 296316 
1458 , 258264 250254 204208 226250 092104 260272 173185 206242 291291 391394 359359 296308 
1459 , 261264 250278 204204 250250 104104 240244 173185 218242 291291 388394 359359 304312 
1460 , 261261 250278 200200 234250 092104 260278 173239 218244 294297 385391 359359 300316 
1461 , 261264 246278 196196 230250 104108 240286 173185 210246 291297 391391 359359 300308 
1462 , 261264 242254 188196 226226 104104 240244 173201 210214 291294 391391 359359 304316 
1463 , 261261 254258 204204 250250 104104 236236 173185 206238 297297 391394 359359 304312 
1464 , 173209 250278 204204 250250 092104 252282 173201 210242 297297 388388 359359 308312 
1465 , 173185 254258 160204 226234 104104 240240 173211 238244 294297 391391 359359 304312 
1466 , 173201 234242 196204 226226 092104 240260 173201 206242 294294 391391 359359 300308 
1467 , 173185 250274 000000 250250 104104 240266 185185 206242 291297 373373 359359 304304 
1558 , 264264 234258 208208 234250 104104 248252 173185 218242 291291 385391 359359 296300 
1559 , 193221 258266 204204 234234 092104 240240 173197 218238 291297 388388 359359 316324 
1560 , 193197 234242 184196 226230 104108 244248 173239 228232 291294 385391 359359 300300 
1561 , 185223 258258 188200 226234 104104 236236 173185 202244 291297 000000 359359 308312 
1562 , 197223 246250 160160 226250 092104 240282 185215 206244 294297 388388 359359 296308 
1563 , 185193 254262 204204 226250 092104 270282 173185 206228 291294 376376 359359 308316 
1564 , 264264 250266 188188 218234 108112 240248 185201 230232 294294 373385 359359 300316 
1565 , 197223 266270 192196 226234 104108 240260 173201 218242 294297 373373 359359 312316 
1566 , 173185 242266 200204 230234 092104 236252 173185 206218 294297 391394 359359 324324 
1567 , 173185 234250 196196 250250 092104 248252 173185 210238 294297 394394 359359 312316 
1568 , 173239 250266 188200 242250 092104 266272 173185 238246 291297 000000 359359 308324 
1569 , 173201 258274 196200 250250 092104 264272 173185 202232 294297 373373 359359 304316 
1570 , 173185 258266 200200 234254 104104 236240 173185 206218 291297 391391 359359 312324 
POP
1176 , 264264 262262 200200 230250 104104 240268 173185 206224 291297 391391 359359 296300 
1177 , 261261 254262 196208 226250 092104 252256 173185 238250 291294 391391 359368 316320 
1178 , 264264 266278 196196 230256 104104 242260 173185 206248 291294 391391 359368 296316 
1179 , 261264 258266 192200 230234 104108 244274 185189 224232 291294 376391 359368 312320 
1180 , 261261 242270 160196 218254 092092 248260 173173 228232 294297 388391 359359 308320 
1181 , 258264 258274 208208 230250 092092 272276 189201 210238 291294 391391 359368 296300 
1182 , 261261 242270 192192 218234 092104 264274 173185 202210 291294 373391 359359 300300 
1183 , 261264 242270 160160 218226 092104 240282 173185 206232 291294 373388 359359 288308 
1184 , 264264 266270 192196 218238 104108 256274 173185 248250 291294 373394 359368 312360 
1185 , 258264 254266 196196 226250 092104 242268 173185 232248 291294 391394 359368 300320 
1186 , 258264 266274 208208 218250 104104 248274 173185 206250 291297 391391 359368 300328 
1187 , 267267 262262 196196 218250 104104 244252 173185 206242 291297 373376 359368 304312 
1188 , 261264 242270 192200 230234 104104 264288 173185 202238 294297 391391 359368 300320 
1189 , 258264 242250 188188 218250 092108 256260 173185 232242 294294 385388 359359 288304 
1190 , 261264 242270 160188 250254 092092 248260 173173 232232 297297 388391 359359 288308 
1191 , 261261 250258 208208 226230 092104 240240 185189 206232 291297 373391 359368 300300 
1192 , 261261 246254 204204 226226 092092 242272 173185 224248 294294 391394 359368 296324 
1193 , 261261 226254 204204 218234 092104 268286 173185 206214 291297 373394 359368 300308 
1194 , 258264 250266 000000 218226 104104 260274 185185 224240 294297 373385 359359 300304 
1195 , 258264 246274 200208 234250 092092 260266 185201 210230 291297 385391 359368 296300 
1196 , 261264 262270 192192 232236 092104 254262 173219 226238 291294 376391 359368 304312 
1197 , 258264 246262 196196 218218 092104 244256 173185 202228 291291 391391 359359 304332 
POP
1198 , 264264 258258 204204 218226 104104 244268 185189 232250 294294 388391 359359 316332 
1199 , 261264 258262 200204 226250 104104 256286 173185 230238 291294 373376 359359 308312 
1200 , 258264 254266 192208 218218 092100 270286 173185 230236 291291 391391 359359 300308 
1201 , 264264 242250 196204 218250 104104 252282 173185 206232 294297 391394 359359 312324 
1202 , 261264 254254 184184 218250 104108 256274 173185 206212 291294 388391 359368 304312 
1204 , 261261 250258 196196 230234 104104 272278 173185 218224 291291 391391 359359 324328 
1205 , 258264 262262 196196 250250 092104 270270 173185 228242 291294 391391 359368 312316 
1206 , 258264 254254 200200 226230 104104 268272 185185 218232 291297 373388 359359 308324 
1207 , 258264 258258 196196 234250 092092 240276 185185 206228 294294 391391 359368 304312 
1208 , 258261 242254 196200 226230 104104 264266 173185 206218 291291 388391 359359 304308 
1209 , 261264 242258 196196 226226 092104 274274 173185 206230 294297 388391 359359 300304 
1210 , 261264 246258 188220 218234 092104 236240 173185 216234 291297 382391 359368 296316 
1211 , 264264 262262 192196 250250 104116 270280 173187 206212 291294 391391 359368 312340 
1212 , 264264 258266 196204 226234 092104 240286 185189 206206 291297 373373 359359 304316 
1213 , 264264 246274 200212 226230 092104 264268 189189 210246 294294 373391 359368 312320 
1214 , 261264 258274 196196 234250 104104 276282 189231 206230 291291 373373 359359 304304 
1215 , 258258 254262 000000 218250 092104 240266 173185 222242 291297 385388 359359 304304 
1216 , 261264 246246 196196 218242 100104 240290 173223 224236 291291 373388 359359 304320 
1217 , 264264 266270 160160 218218 092104 240244 185185 206244 291294 391391 359359 312316 
POP
1218 , 261264 226262 196208 218238 092104 270284 185189 212230 291294 391391 359359 288300 
1219 , 264264 226270 196208 218230 104104 264268 185215 230232 294297 385385 368368 300308 
1220 , 261264 226278 208208 218226 092092 272282 219219 236238 291291 376391 359359 308340 
1221 , 261264 266278 208208 218242 092104 254262 185227 236236 291291 000000 359359 320356 
1222 , 264264 242242 208216 218218 092104 266278 173219 232236 291297 385385 359359 316316 
1223 , 264264 242242 200204 218250 104104 266270 185187 236250 291291 373373 359359 300300 
1224 , 261261 226242 192208 218242 092092 270276 173223 224236 291294 373391 359359 300356 
1225 , 264264 226278 200200 218218 092092 266268 185227 232232 291291 373373 368368 312320 
1226 , 261264 270270 192192 218218 092112 236266 177185 212252 291294 388391 359359 288316 
1227 , 264264 226226 196196 218234 092104 274274 185227 208240 291291 373373 359359 316324 
1228 , 261264 242258 196196 238238 104104 236266 173227 208236 291291 391391 359359 304352 
1229 , 258264 246250 196196 242250 092104 270282 185193 240248 291294 373391 359368 308360 
1230 , 261264 270278 192200 218238 092092 270286 187209 246252 291294 388391 359359 340356 
1231 , 261264 250258 192208 238238 092104 236270 185185 236240 291297 388388 359359 288308 
1232 , 261264 254254 200200 218218 092104 236284 185223 212246 291297 373388 359368 320320 
1233 , 261261 266266 184208 218218 092104 244274 173215 236240 291291 373388 359368 300316 
1234 , 261264 254278 192200 218250 092104 244270 185187 228244 291291 388388 359368 288312 
1235 , 264264 258258 200208 230250 092104 262264 185227 228236 291294 388391 368368 308356 
1236 , 264264 278278 196204 218218 092104 236244 173219 240240 291291 373388 359359 308320 
1237 , 261261 266266 184208 218250 104104 240270 173185 236240 291291 388391 359368 308356 
1238 , 261264 242242 196196 218218 092104 266276 185211 248250 291297 373391 359368 300312 
1239 , 264264 226250 196196 226242 092104 268270 185219 220236 291291 391391 359368 312328 
1240 , 264264 254254 188192 218218 092104 270274 173185 212240 291291 388388 359368 288316 
1241 , 261264 266278 188192 234234 092104 262270 223223 208212 291291 388388 359359 300320 
1242 , 264264 226242 200208 226238 092104 266266 173185 212224 291297 391391 359359 320320 
1243 , 261264 226278 192208 218234 092112 262274 205209 228250 291291 388391 359368 300356 
1244 , 261264 226226 196196 218226 092092 270276 215219 236240 291291 391391 359368 300304 
1245 , 258264 266266 192192 218234 092104 266278 185227 208236 297297 373373 359368 300316 
1246 , 264264 254278 196196 218226 092104 266270 173185 244248 291291 373373 359359 288308 
1247 , 258264 278278 188208 218250 092104 262274 185185 208244 291291 373373 359359 288324 
1248 , 261264 242242 196208 218226 092092 278286 173185 230236 291294 373388 359368 300304 
1249 , 261261 250262 196196 218250 092104 266286 185197 236236 291294 373373 359368 316320 
1250 , 261264 242246 196196 218218 092104 274286 173233 212250 291291 373391 359368 300336 
1251 , 264264 226254 192196 238238 092104 256270 185185 236240 291294 373385 359359 312340 
1252 , 264264 258258 196204 226250 092092 268274 223227 206206 291294 373388 368368 312320 
1253 , 261261 226258 192208 218218 092104 266266 185187 230236 291291 373391 359359 312328 
1254 , 258261 266266 196200 218218 092104 244266 219223 240240 291294 391391 359359 300308 
1255 , 261264 226262 184196 000000 092104 000000 000000 212240 291291 000000 359368 300304 
1256 , 264264 242246 200208 250250 092092 268274 173173 202240 294294 388391 359359 300324 
1257 , 261261 274278 196200 250250 092092 262278 215215 210248 291291 373373 359368 324324 
POP
1258 , 261264 246258 188212 218218 092104 266274 211231 236240 291291 373391 359359 316352 
1259 , 264264 266266 196196 218218 104108 262274 185185 236236 291294 373373 359359 312316 
1268 , 261264 250258 188192 218218 092104 270286 183187 206224 291291 373373 359359 312316 
1269 , 261261 258258 192204 218218 104104 232270 185187 230240 294297 000000 359359 300328 
1270 , 261264 258258 192192 218218 092104 260286 185231 224244 291291 373391 359359 304316 
1271 , 264264 242242 192204 218250 092092 266266 187187 236252 291291 373373 359368 304336 
1272 , 261261 258258 188192 218218 104104 250272 173185 210244 291297 373373 359359 316336 
1273 , 261264 242258 192204 218218 092092 232270 187219 224232 291291 373388 359368 312336 
1274 , 261261 258258 196200 218218 092104 264274 185185 236250 291291 373388 359368 300320 
1275 , 261264 258258 192196 218250 092092 232270 205219 236252 291291 373388 359368 312336 
POP
1480 , 173173 266266 196200 218238 104104 256278 185223 240240 291297 373391 359368 308312 
1481 , 189201 250266 200200 218250 092104 256256 185189 212234 291291 391391 359359 308316 
1482 , 173185 000000 200220 238250 092092 252252 223227 212212 291297 376376 359359 300328 
1483 , 197201 000000 192192 218230 092104 262262 185219 240240 291291 391391 359359 308312 
1484 , 185205 258258 192192 218234 104104 262262 185219 240240 291291 000000 368368 308312 
1485 , 189201 266266 200200 226238 092104 266286 185215 240248 291291 391391 359368 312316 
1486 , 173197 258258 192212 238238 092104 256258 185187 232248 291291 373391 359368 304336 
1487 , 173185 242242 200204 238250 092104 252256 215227 236248 291297 000000 000000 000000 
1488 , 173173 254258 192196 218218 092092 260282 185227 232254 291291 391391 359359 308324 
1489 , 173185 254254 192200 218238 092104 256270 185215 232248 291291 391391 368368 308336 
1490 , 173185 250250 200220 230238 104104 252286 211223 212232 291291 373373 359359 308312 
1491 , 173185 258258 192192 218234 104104 262262 185219 240240 291291 000000 359368 308328 
1492 , 173185 242242 192204 238250 092092 268282 211211 236236 291291 388388 359368 312324 
1493 , 185189 254254 192200 218238 104104 266270 185185 248254 291291 391391 359368 304308 
1494 , 173173 258258 192192 218230 104104 252262 219223 240252 291291 000000 359359 312328 
1495 , 189201 242242 192200 218218 092104 262278 185215 240240 291291 373373 359368 308324 
1496 , 173185 242242 196204 238250 104104 256262 215215 232232 291291 391391 359359 304328 
1497 , 173185 000000 208208 218218 092104 240286 185227 240244 291291 388388 359359 316328 
POP
1314 , 261264 258262 196200 220220 104104 270274 209239 226240 291291 388391 359359 312316 
1315 , 264264 246246 196200 220220 092104 270290 193221 226240 291291 391391 359359 312324 
1316 , 261264 250250 200212 218218 092104 236274 193197 206240 291291 388388 359359 312324 
1317 , 264264 258262 200212 218218 092104 236274 185223 206244 291291 373388 359359 312324 
1318 , 264264 258258 200212 218218 092104 260282 197223 206240 291291 388388 359368 312316 
1319 , 261264 250262 196212 218218 092104 260282 185193 206244 291291 000000 359368 312316 
1320 , 264264 246254 192200 218218 092092 262274 185231 206226 291291 373376 359359 296332 
1321 , 261264 250274 196208 218234 092092 260266 197223 236244 291291 373388 359359 312312 
1498 , 173185 000000 192200 218226 092104 260282 219219 240240 291291 388391 359359 312312 
1499 , 173185 000000 196200 218218 092104 236236 197239 224242 291291 373388 359359 312324 
1500 , 173185 274274 196208 218218 092104 260290 185197 226240 291291 388388 359359 312316 
1501 , 173185 274274 196208 218226 092092 236274 185219 240244 291291 388391 359359 312320 
1502 , 173185 246246 196200 218218 104104 236260 185193 240244 291291 376391 359359 312316 
1503 , 173185 258274 200200 218218 104104 262290 185187 236240 291291 388391 359359 320320 
1504 , 173173 262262 192208 218218 092092 236274 193219 240244 291291 388391 359359 312320 
1505 , 185189 262274 196208 218218 092104 236274 185209 224244 291291 388388 359359 312312 
1506 , 173185 254254 192208 218218 092092 260262 187197 236244 291291 388391 359359 312312 
1507 , 173185 246246 192196 218218 104104 274274 187187 206236 291291 391391 359368 312332 
1508 , 185185 246258 200200 218234 104104 260274 193211 236242 291291 388391 359359 320324 
1509 , 185201 246262 200200 218218 092104 274290 193209 226240 291291 388391 359359 312316 
1510 , 264264 262262 196212 218218 092104 236260 185197 240244 291291 388388 359359 312324 
1511 , 173185 258258 200208 218234 092104 260260 193211 236242 291291 391391 359359 320324 
1512 , 185189 246246 196208 218218 092104 236260 193197 226240 291291 000000 359359 312320 
POP
1284 , 261264 258258 196204 218218 092092 240290 191215 232244 291297 373391 359368 304336 
1285 , 261264 250258 184204 218218 092104 262290 215223 234246 291297 373391 359359 304312 
1286 , 258264 250254 184184 218218 092092 240290 187223 232244 291291 373391 359359 304336 
1287 , 264264 270270 204208 218218 092092 274278 187227 228228 291297 388388 359359 332340 
1288 , 264264 258258 188192 218218 092092 278278 219219 232264 291291 373376 359368 308324 
1289 , 264264 254258 200208 218218 092092 262266 187219 232232 291291 373388 359359 324340 
1290 , 264264 258258 188192 218218 092092 252278 187219 228228 291291 373373 359359 308332 
1291 , 264264 250250 192200 218218 092092 262278 185223 232240 291291 373391 359368 308324 
1513 , 173185 258258 200204 218218 092092 240266 000000 232232 291297 000000 359368 308324 
1514 , 173185 226226 200208 218218 092092 240274 187187 228232 291291 373391 359368 308324 
POP
1515 , 173185 000000 192192 218218 092092 276282 219227 220244 291291 373391 368368 312320 
1516 , 173185 258258 192200 218218 092092 270282 187227 228236 291291 373373 368368 324324 
1517 , 173185 258258 184200 212212 092092 282286 223223 236248 291291 000000 359359 324336 
1518 , 173185 258258 180188 218218 092092 270290 187219 214236 291291 373388 359368 308316 
1519 , 173185 258258 184200 218218 092092 260282 187187 232248 291291 373373 359359 308316 
1520 , 185185 262262 192200 218218 092104 282282 187219 232236 291297 373391 359359 308308 
1521 , 185185 000000 212212 218218 092092 266282 185219 214236 291291 391391 359359 316316 
1522 , 173185 262262 200200 218218 092092 266278 187187 228232 291291 373376 359359 312340 
1523 , 173185 258258 196208 218218 092092 266270 187235 244244 291291 373376 359359 308320 
1524 , 173185 258258 188204 218218 092092 270274 223223 232232 291291 373373 359368 324324 
1525 , 173187 254254 192200 218218 092104 270286 187227 248248 291291 373376 359368 316324 
1526 , 185189 250262 192196 218226 092092 266290 187223 228228 291291 373373 359368 324324 
1527 , 189189 000000 200204 218218 092092 274284 187215 218236 291291 373376 359368 316328 
1528 , 189231 250262 200200 220220 092092 270270 187221 232240 291291 391391 359368 316332 
1529 , 173185 000000 192212 218218 092092 290290 185227 236244 291291 373376 359368 312336 
1530 , 173223 000000 196204 218218 092104 262290 187223 232232 291297 376376 359359 304336 
1531 , 185185 258258 192204 218218 092092 282284 187219 228248 291291 376388 359359 336336 
1532 , 211231 262278 192200 218218 092092 278286 185231 236240 291291 376388 359368 308332 
1533 , 185185 258258 208208 218218 092104 262282 187219 252256 291291 373373 359368 316336 
1534 , 185185 262262 200200 218218 092092 262266 219227 240244 291291 373388 359359 308312 
1535 , 173185 258258 192212 218218 092104 282290 187219 232248 291291 376388 359359 324328 
1536 , 173185 258258 188192 218226 104104 256266 191231 232240 291291 373373 359359 324324 
1537 , 173209 258258 184208 218218 092092 270290 185187 236240 291291 373391 359368 308324 
POP
TT223 , 264264 000000 200208 218218 092092 270270 187187 220236 291291 373391 359368 336344 
TT224 , 264264 258258 204208 218218 092092 260282 191191 236236 291291 373391 359359 312352 
TT225 , 264264 254254 200208 218218 092092 266302 187187 212216 291291 373373 359359 320336 
TT226 , 264264 000000 192192 218218 092092 264282 187215 220252 291291 373373 359359 312336 
TT227 , 264264 000000 180196 218218 092092 256274 187227 216240 291291 373388 359359 324348 
TT228 , 264264 258258 204204 218218 092092 254264 231233 206244 291291 376391 359359 312320 
TT229 , 264264 258258 196196 218218 092092 252302 187233 208228 291291 373388 359359 316328 
TT230 , 264264 000000 208212 218218 092092 264270 183191 232236 291291 373373 359359 316320 
TT231 , 264264 258258 200208 218218 092092 274290 191215 228232 291291 373373 359359 312336 
TT232 , 264264 258258 188200 218218 092092 256264 191233 236236 291291 373388 359359 308320 
TT233 , 264264 226226 196204 218218 092092 266290 187231 224252 291291 373373 359359 312316 
TT234 , 264264 000000 188200 218218 092092 274282 215233 236252 291291 373373 359359 316320 
TT235 , 264264 000000 188208 218218 092092 274278 191219 240252 291291 373373 359359 320336 
TT236 , 264264 246258 200208 218218 092092 270270 215227 216252 291291 373373 359359 320340 
TT237 , 264264 226258 192208 218218 092092 256302 211219 220240 291291 373388 359359 312324 
TT238 , 264264 258258 208212 218218 092092 274274 219233 240248 291291 373373 359359 312316 
TT239 , 264264 000000 196196 218218 092092 264278 219233 236244 291291 373373 359359 312316 
TT240 , 264264 254254 196204 218218 092092 266274 187215 224236 291291 373373 359359 316316 
TT241 , 264264 250250 192208 218218 092092 262302 215233 228244 291291 373388 359368 312348 
TT242 , 264264 000000 200204 218218 092092 274282 187231 206236 291291 373373 359359 312340 
POP
191 , 264264 254258 200204 218218 092092 258266 219231 216232 291291 376391 359359 320324 
192 , 264264 250250 188196 218218 092092 256278 191219 228228 291291 373388 359359 312316 
193 , 264264 226266 192196 218218 092092 256268 215227 224256 291291 376391 359368 312312 
194 , 264264 258258 188200 218218 092092 270274 191231 224232 291291 373388 359359 304316 
195 , 264264 000000 192204 218218 092092 270270 187215 232236 291291 373388 359359 320336 
196 , 264264 226258 196196 218218 092092 274282 231233 224224 291291 373376 359359 316320 
197 , 264264 226242 188196 218218 092092 254264 223227 228248 291291 373373 359359 312320 
198 , 264264 226254 196204 218218 092092 274298 215215 228240 291291 373391 359359 304328 
199 , 264264 250250 200200 218218 092092 266274 219233 244244 291291 376391 359359 312324 
200 , 264264 226258 200212 218218 092092 256282 187223 236244 291291 373388 359359 304316 
201 , 264264 258258 196196 218218 092092 274298 215233 212216 291291 391391 359359 320328 
202 , 264264 258258 188200 218218 092092 262266 223231 224244 291291 373388 359368 312320 
203 , 264264 226254 196200 218218 092092 256282 187223 236244 291291 388391 359359 304328 
204 , 264264 258258 188208 218218 092092 258266 195231 224224 291291 373388 359359 312316
