# Supplementary material for: Concordant morphological and molecular clines in a contact zone of the Common and Spined toad (Bufo bufo and B. spinosus) in the northwest of France
Source: Front Zool. 2016 Dec 19;13:52. doi: 10.1186/s12983-016-0184-7 (PMC5168812; doi:10.1186/s12983-016-0184-7)
Supplement: Additional file 4 — Appendix IV. SNP data in GenePop format [20]. Populations are in the order 1–17, as in Table 1. (TXT 9 kb) [file 12983_2016_184_MOESM4_ESM.txt]

Arntzen et al. - Frontiers in Zoology submitted July 14, 2016
BDNF
POMC
RAG1
RPL3
POP
1301 , 0202 0202 0202 0202
1302 , 0202 0202 0202 0202
1303 , 0202 0202 0202 0202
1304 , 0202 0202 0202 0000
1306 , 0202 0000 0202 0000
1307 , 0202 0202 0202 0202
1308 , 0202 0202 0202 0000
1309 , 0202 0202 0202 0000
1310 , 0202 0202 0202 0202
1311 , 0202 0202 0202 0000
1312 , 0202 0202 0202 0202
1313 , 0202 0202 0202 0202
POP     
624 , 0202 0102 0202 0202
625 , 0202 0202 0202 0202
626 , 0202 0202 0102 0202
627 , 0202 0202 0202 0202
628 , 0202 0202 0202 0202
629 , 0202 0102 0202 0202
630 , 0202 0202 0202 0202
631 , 0202 0202 0202 0202
POP     
1292 , 0202 0202 0202 0202
1293 , 0202 0102 0202 0202
1294 , 0202 0202 0202 0202
1295 , 0202 0202 0202 0202
1296 , 0202 0102 0202 0202
1297 , 0202 0202 0202 0202
1298 , 0202 0202 0202 0202
1299 , 0202 0000 0202 0202
POP     
5a , 0202 0202 0202 0202
6a , 0202 0202 0202 0202
7a , 0202 0202 0202 0202
8a , 0202 0202 0202 0202
34 , 0202 0202 0202 0202
35 , 0202 0202 0202 0202
59 , 0202 0202 0202 0202
60 , 0202 0202 0202 0202
61 , 0202 0202 0202 0202
62 , 0202 0202 0202 0202
63 , 0202 0202 0202 0202
64 , 0202 0202 0202 0202
65 , 0202 0202 0202 0202
66 , 0202 0202 0202 0202
67 , 0202 0202 0202 0202
68 , 0202 0202 0202 0202
69 , 0202 0202 0202 0202
70 , 0202 0202 0202 0202
71 , 0202 0202 0102 0202
72 , 0202 0202 0202 0202
73 , 0202 0202 0202 0202
74 , 0202 0202 0202 0202
75 , 0202 0202 0202 0202
76 , 0202 0202 0102 0202
77 , 0202 0202 0102 0202
78 , 0202 0202 0202 0202
209 , 0202 0202 0202 0202
210 , 0202 0202 0202 0202
365 , 0202 0202 0202 0202
POP     
1260 , 0202 0202 0202 0202
1261 , 0202 0202 0202 0202
1262 , 0202 0102 0202 0202
1263 , 0202 0202 0202 0202
1264 , 0202 0202 0202 0202
1265 , 0202 0102 0202 0202
1266 , 0202 0102 0102 0202
1267 , 0202 0202 0202 0202
POP     
1538 , 0202 0202 0202 0202
1539 , 0202 0202 0202 0202
1540 , 0202 0102 0202 0202
1541 , 0202 0202 0202 0202
1542 , 0202 0202 0202 0202
1543 , 0202 0202 0202 0202
1544 , 0202 0202 0202 0202
1545 , 0202 0202 0102 0202
1546 , 0202 0202 0202 0202
1547 , 0202 0202 0202 0202
1548 , 0202 0202 0202 0202
1549 , 0202 0202 0202 0202
1550 , 0202 0202 0202 0202
1551 , 0202 0102 0202 0202
1552 , 0202 0202 0202 0202
1553 , 0202 0202 0102 0202
1554 , 0202 0202 0202 0202
1555 , 0202 0202 0202 0202
1556 , 0202 0102 0202 0202
1557 , 0202 0202 0202 0202
POP     
1276 , 0202 0202 0202 0202
1277 , 0101 0202 0202 0202
1278 , 0102 0202 0102 0102
1279 , 0102 0202 0102 0102
1280 , 0202 0102 0000 0202
1281 , 0202 0202 0102 0202
1282 , 0202 0102 0202 0202
1283 , 0102 0102 0202 0202
1458 , 0202 0202 0202 0202
1459 , 0102 0102 0202 0202
1460 , 0202 0202 0102 0202
1461 , 0202 0202 0202 0202
1462 , 0102 0202 0102 0202
1463 , 0102 0102 0202 0202
1464 , 0202 0202 0202 0202
1465 , 0102 0202 0202 0202
1466 , 0102 0202 0202 0202
1467 , 0102 0202 0101 0202
1558 , 0202 0202 0202 0202
1559 , 0202 0202 0102 0202
1560 , 0202 0202 0202 0202
1561 , 0202 0202 0102 0202
1562 , 0202 0202 0202 0202
1563 , 0202 0202 0202 0000
1564 , 0202 0202 0202 0102
1565 , 0202 0202 0202 0202
1566 , 0202 0202 0202 0102
1567 , 0202 0202 0202 0202
1568 , 0202 0202 0102 0202
1569 , 0202 0202 0101 0202
1570 , 0202 0102 0202 0202
1571 , 0202 0202 0101 0202
POP     
1176 , 0202 0202 0202 0202
1177 , 0202 0202 0101 0202
1178 , 0102 0102 0102 0202
1179 , 0202 0101 0202 0202
1180 , 0202 0102 0202 0202
1181 , 0202 0202 0102 0202
1182 , 0202 0202 0202 0202
1183 , 0202 0102 0102 0202
1184 , 0202 0102 0202 0202
1185 , 0202 0102 0202 0202
1186 , 0202 0202 0202 0202
1187 , 0101 0202 0102 0202
1188 , 0102 0202 0202 0202
1189 , 0202 0102 0102 0202
1190 , 0202 0102 0202 0202
1191 , 0202 0202 0202 0102
1192 , 0102 0202 0202 0202
1193 , 0202 0102 0101 0202
1194 , 0202 0202 0101 0202
1195 , 0102 0202 0202 0202
1196 , 0202 0102 0202 0202
1197 , 0102 0202 0101 0000
POP     
1198 , 0202 0202 0102 0202
1199 , 0202 0202 0102 0202
1200 , 0202 0202 0202 0202
1201 , 0101 0202 0101 0102
1202 , 0102 0202 0202 0102
1203 , 0102 0102 0102 0202
1204 , 0202 0102 0102 0102
1205 , 0202 0202 0202 0202
1206 , 0202 0102 0202 0102
1207 , 0202 0102 0202 0202
1208 , 0202 0202 0102 0202
1209 , 0102 0102 0202 0202
1210 , 0102 0102 0102 0102
1211 , 0202 0202 0102 0202
1212 , 0102 0101 0202 0202
1213 , 0102 0202 0102 0102
1214 , 0102 0202 0101 0102
1215 , 0102 0102 0102 0202
1216 , 0102 0202 0102 0202
1217 , 0102 0102 0202 0202
POP     
1218 , 0101 0102 0101 0102
1219 , 0102 0202 0102 0102
1220 , 0102 0202 0101 0202
1221 , 0102 0101 0102 0202
1222 , 0101 0102 0102 0101
1223 , 0202 0102 0101 0102
1224 , 0101 0202 0202 0000
1225 , 0202 0202 0102 0101
1226 , 0202 0101 0202 0202
1227 , 0102 0102 0102 0102
1228 , 0102 0102 0202 0102
1229 , 0101 0202 0202 0102
1230 , 0102 0202 0102 0101
1231 , 0102 0202 0102 0102
1232 , 0202 0202 0101 0101
1233 , 0101 0102 0101 0101
1234 , 0102 0102 0102 0202
1235 , 0102 0202 0102 0202
1236 , 0202 0202 0202 0202
1237 , 0202 0202 0102 0102
1238 , 0202 0101 0202 0101
1239 , 0101 0202 0202 0102
1240 , 0102 0102 0102 0102
1241 , 0202 0102 0202 0102
1242 , 0202 0202 0102 0102
1243 , 0101 0202 0102 0102
1244 , 0101 0202 0202 0102
1245 , 0202 0202 0202 0102
1246 , 0101 0202 0202 0102
1247 , 0102 0202 0102 0202
1248 , 0102 0202 0102 0202
1249 , 0102 0202 0102 0101
1250 , 0102 0202 0202 0102
1251 , 0202 0202 0102 0101
1252 , 0102 0101 0102 0102
1253 , 0202 0102 0102 0101
1254 , 0202 0102 0102 0102
1255 , 0102 0202 0102 0102
1256 , 0101 0102 0101 0101
1257 , 0102 0202 0202 0101
1468 , 0102 0102 0102 0102
1469 , 0202 0202 0202 0102
1470 , 0202 0102 0101 0102
1471 , 0202 0202 0202 0101
1472 , 0102 0202 0101 0101
1473 , 0101 0202 0202 0102
1474 , 0102 0202 0202 0102
1475 , 0102 0202 0202 0101
1476 , 0102 0102 0101 0102
1477 , 0202 0202 0101 0102
1478 , 0102 0202 0102 0102
1479 , 0102 0102 0202 0101
POP     
1258 , 0101 0202 0101 0202
1259 , 0102 0202 0102 0102
1268 , 0101 0202 0102 0102
1269 , 0101 0102 0102 0102
1270 , 0101 0202 0102 0102
1271 , 0101 0102 0101 0102
1272 , 0102 0102 0102 0102
1273 , 0101 0102 0102 0101
1274 , 0102 0202 0101 0101
1275 , 0101 0102 0101 0101
POP     
1480 , 0102 0202 0202 0202
1481 , 0202 0202 0102 0102
1482 , 0102 0101 0102 0202
1483 , 0202 0102 0102 0102
1484 , 0102 0102 0102 0102
1485 , 0102 0102 0101 0000
1486 , 0102 0102 0102 0202
1487 , 0202 0202 0102 0102
1488 , 0102 0202 0102 0101
1489 , 0102 0202 0102 0102
1490 , 0202 0202 0102 0102
1491 , 0202 0102 0101 0000
1492 , 0202 0102 0202 0101
1493 , 0202 0202 0101 0000
1494 , 0202 0102 0101 0102
1495 , 0102 0102 0102 0101
1496 , 0102 0202 0102 0202
1497 , 0202 0202 0202 0102
POP     
1314 , 0102 0202 0101 0101
1315 , 0202 0202 0101 0102
1316 , 0202 0102 0101 0101
1317 , 0202 0102 0101 0102
1318 , 0102 0101 0101 0101
1319 , 0102 0102 0101 0102
1320 , 0101 0102 0101 0000
1321 , 0202 0102 0101 0102
1498 , 0102 0202 0101 0101
1499 , 0102 0101 0101 0101
1500 , 0102 0101 0101 0102
1501 , 0202 0102 0101 0101
1502 , 0101 0000 0101 0101
1503 , 0101 0102 0101 0101
1504 , 0102 0101 0101 0101
1505 , 0102 0102 0101 0101
1506 , 0202 0102 0101 0102
1507 , 0101 0202 0101 0101
1508 , 0202 0102 0101 0101
1509 , 0102 0202 0101 0102
1510 , 0202 0101 0101 0101
1511 , 0202 0102 0101 0101
1512 , 0102 0102 0101 0101
POP     
1284 , 0101 0102 0101 0101
1285 , 0101 0102 0101 0101
1286 , 0101 0102 0101 0101
1287 , 0101 0102 0101 0101
1288 , 0102 0101 0101 0101
1289 , 0101 0102 0101 0102
1290 , 0101 0101 0102 0101
1291 , 0101 0101 0101 0101
1513 , 0102 0102 0102 0101
1514 , 0102 0102 0102 0101
POP     
1515 , 0101 0102 0101 0101
1516 , 0102 0101 0101 0101
1517 , 0102 0102 0102 0101
1518 , 0102 0101 0101 0101
1519 , 0101 0101 0101 0102
1520 , 0101 0101 0101 0102
1521 , 0102 0102 0101 0101
1522 , 0101 0102 0101 0101
1523 , 0102 0202 0101 0102
1524 , 0202 0102 0102 0101
1525 , 0102 0102 0101 0101
1526 , 0102 0101 0101 0101
1527 , 0202 0202 0101 0102
1528 , 0102 0102 0102 0101
1529 , 0101 0102 0101 0101
1530 , 0102 0102 0101 0102
1531 , 0102 0102 0102 0101
1532 , 0101 0101 0102 0101
1533 , 0102 0101 0102 0102
1534 , 0202 0101 0101 0101
1535 , 0101 0202 0101 0101
1536 , 0202 0101 0101 0101
1537 , 0101 0102 0101 0101
POP     
2b , 0101 0102 0101 0101
3b , 0101 0101 0101 0101
4b , 0102 0101 0101 0101
1 , 0101 0101 0101 0101
2 , 0101 0102 0101 0101
3 , 0101 0102 0101 0101
4 , 0101 0101 0101 0101
162 , 0101 0101 0102 0101
163 , 0101 0202 0101 0101
164 , 0101 0102 0101 0101
165 , 0101 0202 0101 0102
166 , 0101 0102 0101 0101
167 , 0102 0102 0101 0102
168 , 0102 0101 0101 0101
169 , 0101 0101 0102 0101
170 , 0101 0101 0101 0101
171 , 0101 0101 0101 0101
172 , 0101 0101 0101 0101
175 , 0101 0102 0101 0101
176 , 0102 0101 0101 0102
177 , 0101 0102 0101 0101
178 , 0101 0101 0101 0101
179 , 0101 0102 0101 0101
180 , 0101 0101 0102 0101
181 , 0101 0101 0102 0102
182 , 0102 0101 0101 0101
183 , 0101 0101 0101 0102
POP     
1a , 0101 0101 0101 0102
2a , 0101 0101 0101 0101
3a , 0101 0101 0101 0101
4a , 0101 0101 0101 0101
191 , 0101 0101 0101 0101
192 , 0101 0101 0101 0101
193 , 0101 0101 0101 0101
194 , 0101 0101 0101 0101
195 , 0101 0102 0101 0101
196 , 0102 0101 0101 0101
197 , 0101 0101 0101 0101
198 , 0101 0101 0101 0101
199 , 0101 0102 0101 0101
200 , 0101 0101 0101 0101
201 , 0101 0101 0101 0102
202 , 0101 0101 0101 0101
203 , 0101 0102 0101 0101
204 , 0101 0101 0101 0101
205 , 0101 0101 0101 0101
206 , 0101 0102 0101 0101
207 , 0101 0101 0101 0102
208 , 0101 0101 0101 0102
